# Supplementary material for: Workplace Violence as an Occupational Hazard in Psychiatric Nursing: Burnout, Quality of Life, and Turnover Intentions in Saudi Arabia
Source: Healthcare (Basel). 2026 Jul 20;14(14):2190. doi: 10.3390/healthcare14142190 (PMC13411834; doi:10.3390/healthcare14142190)
Supplement: Supplementary file 1 [file healthcare-14-02190-s001.zip]

Archive with 1 entries (1 files):
- healthcare-4344529-supplementary.pdf
